# Supplementary material for: CAR T-Cell Persistence Correlates with Improved Outcome in Patients with B-Cell Lymphoma
Source: Int J Mol Sci. 2023 Mar 16;24(6):5688. doi: 10.3390/ijms24065688 (PMC10056741; doi:10.3390/ijms24065688)
Supplement: Supplementary file 1 [file ijms-24-05688-s001.zip]

Archive with 1 entries (1 files):
- ijms-2247333-supplementary.pdf
